# Supplementary material for: Anatomical Registration of Implanted Sensors Improves Accuracy of Trunk Tilt Estimates with a Networked Neuroprosthesis
Source: Sensors (Basel). 2024 Jun 13;24(12):3816. doi: 10.3390/s24123816 (PMC11207283; doi:10.3390/s24123816)
Supplement: Supplementary file 1 [file sensors-24-03816-s001.zip]

Archive with 1 entries (1 files):
- sensors-3027810-supplementary.pdf
